# Supplementary material for: Genomic Analysis of Uterine Lavage Fluid Detects Early Endometrial Cancers and Reveals a Prevalent Landscape of Driver Mutations in Women without Histopathologic Evidence of Cancer: A Prospective Cross-Sectional Study
Source: PLoS Med. 2016 Dec 27;13(12):e1002206. doi: 10.1371/journal.pmed.1002206 (PMC5189938; doi:10.1371/journal.pmed.1002206)
Supplement: S2 Table — (XLSX) [file pmed.1002206.s014.xlsx]

## Sheet: Sheet1
Chromosomal Position	Gene	Ref / Alt allele	Alteration	Primer Forward	Primer Reverse
1:27105553	ARID1A	C/T	VIC: TCAGGCATCGTCGGAAA	GGTTGCTAGAGCTCCTTGTAGAAT	GTCACCCACCTCATACTCCTTTAAA
			FAM:TCAGGCATCATCGGAAA
3:178952085	PIK3CA	A/G	VIC: CCACCATGATGTGCATC	GCAAGAGGCTTTGGAGTATTTCATG	GCTGTTTAATTGTGTGGAAGATCCAA
			FAM: CACCATGACGTGCATC
3:178916876	PIK3CA	G/A	VIC: ATGAAACAAGACGACTTTG	GTTACTCAAGAAGCAGAAAGGGAAGA	AGGGTTGAAAAAGCCGAAGGT
			FAM: AAACAAGACAACTTTG
3:41266137	CTNNB1	C/T	VIC:CCACTCAGAGAAGGAG	GGAATCCATTCTGGTGCCACTAC	CCTCTTCCTCAGGATTGCCTTT
			FAM: CACTCAGAAAAGGAG
3:178921548	PIK3CA	G/A	VIC: TGCAACCTACGTGAATGT	CCCTTTGGGTTATAAATAGTGCACTCA	AGCATCAGCATTTGACTTTACCTTATCA
			FAM: TGCAACCTACATGAATGT
3:178916957	PIK3CA	G/T	VIC: CCTCAATCGAGAAATT	CAGTAGGCAACCGTGAAGAAAAG	AACAGTTAAGCTTTATGGTTATTTGCATTTTAGAA
			FAM: ATCCTCAATCTAGAAATT
3:178936082	PIK3CA	G/A	VIC: CCTCTCTCTGAAATCA	GGGAAAATGACAAAGAACAGCTCAA	GCACTTACCTGTGACTCCATAGAAA
			FAM: CCTCTCTCTAAAATCA
3:178916894	PIK3CA	G/A	VIC: CCTTCGGCTTTTTCAA	GCAGAAAGGGAAGAATTTTTTGATGAAACA	CGGTTGCCTACTGGTTCAATTACTT
			FAM: CTTCGGCCTTTTCAA
3:178936091	PIK3CA	G/A	VIC: CTCTCTGAAATCACTGAGCAG	TCAAAGCAATTTCTACACGAGATCCT	GCACTTACCTGTGACTCCATAGAAA
			FAM: CTCTGAAATCACTAAGCAG
4:153247289	FBXW7	G/A	VIC: AACACAGCGGACTGC	ACAACCCTCCTGCCATCATATTG	AGGCCAGTGTTTACATGTTTTGATG
			FAM: ACACAGCAGACTGC
10: 89720628	PTEN	C/CT	VIC: CATTTCATTTCTTTTTCTTTTCT	GCAAATGTTTAACATAGGTGACAGATTTTCTTT	GTATGAAGAATGTATTTACCCAAAAGTGAAACA
			FAM: TTCATTTCTTTTTCTTTTTCT
10:89692782	PTEN	C/CT	VIC: TTGGAGCTGGTGGCGTA	CTTATTCTGAGGTTATCTTTTTACCAC	TCTAGCTGTGGTGGGTTATGGT
			FAM: TTGGAGCTGATGGCGTA
10:89692899	PTEN	A/C	VIC: AGTTCGTCCCTTTCCAGC	CAATCATGTTGCAGCAATTCACTGT	TGCCCCGATGTAATAAATATGCACAT
			FAM: TCGTCCCGTTCCAGC
10:89692904	PTEN	C/G	VIC: CACCAGTTCGTCCCTT	GTTGCAGCAATTCACTGTAAAGCT	GCCTTTAAAAATTTGCCCCGATGTAA
			FAM: ACACCAGTTCCTCCCTT
10:89692905	PTEN	G/A	VIC: AAGGGACGAACTGGTG	GTTGCAGCAATTCACTGTAAAGCT	GCCTTTAAAAATTTGCCCCGATGTAAT
			FAM: AAAGGGACAAACTGGT
10: 89720628	PTEN	C/CT	VIC: CATTTCATTTCTTTTTCTTTTCT	GCAAATGTTTAACATAGGTGACAGATTTTCTTT	GTATGAAGAATGTATTTACCCAAAAGTGAAACA
			FAM: TTCATTTCTTTTTCTTTTTCT
12:25398284	KRAS	C/A	VIC: CATCGTAGCGAACTAA	CTCTGTTTTAAGATCTGGGCAGTGA	GCCTATCCAAATGAGGAGTGTGTAC
			FAM: CATCGTAGCAAACTAA
11:108225584	ATM	C/A	VIC: ATGGTTAACAGAGTTTCC	TGTGAGAAAACCATGGAAGTGATGA	TCTACCTGGTAAGAAAAAAAATAAAGTCTTCCTT
			FAM: AATGGTTAACATAGTTTCC
17:7578203	TP53	C/T	VIC: TCGACATAGTGTGGTGGTG	CCTCAGGCGGCTCATAGG	CGTGTGGAGTATTTGGATGACAGAA
			FAM: TTCGACATAGTATGGTGGTG
1:27106360	ARID1A	C/A	VIC: CAAATGACAGGCTTCG	GCGTCTGTGTGTCCAATACCATT	CCTGGGTGTTTGGACATCTCAA
			FAM: ACAAATGACATGCTTCG
3:178928074	PIK3CA	G/T	VIC: CAGTACCTCATGGATTAGA	TCTGGAAAAATGGCTTTGAATCTTTGG	AACACCAATAGGGTTCAGCAAATCT
			FAM: CAGTACCTCATGTATTAGA
13:48941662	RB1	T/G	VIC: CGATACGAAGAAATTTATCTTA	GTCAGTGACTTTTTTCTTTCAAGGTTGA	AGTCTGAAGAGTTTTATCATGATCCAAAAATAATCT
			FAM: ATACGAAGAAATGTATCTTA
5:112175664	APC	C/A	VIC: TCAGCAGTAGGTGCTTT	CTCAAACCAAGCGAGAAGTACCT	TTGCTTAGGTCCACTCTCTCTCT
			FAM: TTCAGCAGTATGTGCTTT
