# Supplementary material for: Genomic Analysis of Uterine Lavage Fluid Detects Early Endometrial Cancers and Reveals a Prevalent Landscape of Driver Mutations in Women without Histopathologic Evidence of Cancer: A Prospective Cross-Sectional Study
Source: PLoS Med. 2016 Dec 27;13(12):e1002206. doi: 10.1371/journal.pmed.1002206 (PMC5189938; doi:10.1371/journal.pmed.1002206)
Supplement: S3 Table — (XLSX) [file pmed.1002206.s015.xlsx]

## Sheet: driver 
Gene	Coordinate	Mutation	Substitution	Lavage Samples	Mutation Assessor Score	observed in TCGA endometrial	TCGA cancer count	COSMIC cancer count	Cancers in COSMIC
ARID1A	1:27101048	G>T	E1444*	1	STOP	0	0	0	-
ARID1A	1:27101054	C>T	p.R1446*	1	STOP	1	2	2	stomach, endometrium
ARID1A	1:27105553	C>T	p.R1722*	2	STOP	2	2	4	stomach, large_intestine, ovary, endometrium
ARID1A	1:27106354	C>T	p.R1989*	1	STOP	9	1	5	ovary, large_intestine, pancreas, endometrium, liver
CTNNB1	3:41266097	G>T	p.D32Y	1	2.46	12	3	16	liver, endometrium, skin, pancreas, endometrium, large_intestine, stomach, pituitary, urinary_tract, soft_tissue, prostate, ovary, lung, liver, bone, central_nervous_system
CTNNB1	3:41266098	A>C	p.D32A	1	2.46	12	2	6	central_nervous_system, liver, pancreas, endometrium, ovary, NS
CTNNB1	3:41266113	C>T	p.S37F	1	2.485	20	4	17	central_nervous_system, endometrium, urinary_tract, large_intestine, skin, pancreas, cervix, soft_tissue, ovary, oesophagus, testis, lung, liver, biliary_tract, stomach, thyroid, pituitary
CTNNB1	3:41266124	A>G	p.T41A	1	2.445	5	3	20	endometrium, pituitary, breast, liver, skin, pancreas, small_intestine, adrenal_gland, lung, haematopoietic_and_lymphoid_tissue, ovary, prostate, soft_tissue, stomach, biliary_tract, upper_aerodigestive_tract, kidney, large_intestine, bone, central_nervous_system
CTNNB1	3:41266137	C>T	p.S45F	2	2.01	3	3	15	central_nervous_system, skin, endometrium, cervix, large_intestine, ovary, adrenal_gland, lung, haematopoietic_and_lymphoid_tissue, liver, stomach, biliary_tract, kidney, urinary_tract, soft_tissue
PIK3CA	3:178916876	G>A	p.R88Q	2	2.195	11	5	6	large_intestine, breast, cervix, endometrium, stomach, central_nervous_system
PIK3CA	3:178916890	C>T	p.R93W	2	2.25	6	1	2	endometrium, large_intestine
PIK3CA	3:178916891	G>A	p.R93Q	1	1.7	6	2	3	endometrium, large_intestine, stomach
PIK3CA	3:178916930	G>T	p.G106V	2	2.44	1	2	3	lung, large_intestine, endometrium
PIK3CA	3:178916944	A>G	p.K111R	1	2.42	4	4	7	large_intestine, breast, endometrium, urinary_tract, large_intestine, ovary, large_intestine
PIK3CA	3:178921549	T>G	p.V344G	2	2.36	3	3	6	endometrium, skin, NS, haematopoietic_and_lymphoid_tissue, central_nervous_system, large_intestine
PIK3CA	3:178921552	A>C	p.N345T	1	2.725	5	2	1	breast
PIK3CA	3:178921552	A>T	p.N345I	1	2.175	5	2	2	breast, endometrium
PIK3CA	3:178927980	T>C	p.C420R	1	1.905	4	5	8	large_intestine, NS, lung, breast, endometrium, stomach, prostate, central_nervous_system
PIK3CA	3:178928079	G>A	p.E453K	1	2.08	1	7	6	breast, lung, liver, endometrium, stomach, central_nervous_system
PIK3CA	3:178936082	G>A	p.E542K	3	1.27	13	12	23	thyroid, prostate, oesophagus, ovary, penis, gastrointestinal_tract_(site_indeterminate), pituitary, upper_aerodigestive_tract, biliary_tract, kidney, urinary_tract, soft_tissue, stomach, skin, salivary_gland, liver, breast, lung, haematopoietic_and_lymphoid_tissue, large_intestine, endometrium, cervix, central_nervous_system
PIK3CA	3:178936083	A>C	p.E542A	1	1.585	13	3	2	endometrium, large_intestine
PIK3CA	3:178936091	G>A	p.E545K	2	1.62	14	13	21	central_nervous_system, large_intestine, cervix, ovary, lung, breast, pancreas, salivary_gland, skin, stomach, soft_tissue, urinary_tract, kidney, biliary_tract, upper_aerodigestive_tract, thyroid, pituitary, gastrointestinal_tract_(site_indeterminate), penis, oesophagus, endometrium
PIK3CA	3:178936092	A>C	p.E545A	2	1.38	14	5	14	endometrium, liver, thyroid, stomach, NS, lung, pancreas, soft_tissue, oesophagus, breast, ovary, prostate, large_intestine, central_nervous_system
PIK3CA	3:178936094	C>A	p.Q546K	1	1.975	11	3	10	cervix, endometrium, stomach, lung, ovary, haematopoietic_and_lymphoid_tissue, breast, skin, large_intestine, central_nervous_system
PIK3CA	3:178952072	A>G	p.M1043V	1	-0.485	6	4	8	endometrium, large_intestine, upper_aerodigestive_tract, lung, ovary, NS, breast, central_nervous_system
PIK3CA	3:178952085	A>G	p.H1047R	8	0.6	20	11	24	meninges, central_nervous_system, breast, large_intestine, urinary_tract, stomach, thyroid, upper_aerodigestive_tract, kidney, soft_tissue, haematopoietic_and_lymphoid_tissue, lung, ovary, prostate, NS, pituitary, gastrointestinal_tract_(site_indeterminate), oesophagus, endometrium, cervix, skin, salivary_gland, pancreas, liver
PIK3CA	3:178916854	G>A	p.E81K	1	2.64	1	4	4	endometrium, lung, large_intestine, breast
FBXW7	4:153247289	G>A	p.R505C	2	2.285	6	5	7	biliary_tract, skin, endometrium, large_intestine, ovary, haematopoietic_and_lymphoid_tissue, lung
FBXW7	4:153247289	G>C	p.R505G	1	2.285	6	5	5	lung, large_intestine, endometrium, upper_aerodigestive_tract, urinary_tract
FBXW7	4:153247366	C>T	p.R479Q	3	0.23	1	6	6	lung, breast, large_intestine, haematopoietic_and_lymphoid_tissue, kidney, endometrium
FBXW7	4:153249385	G>C	p.R465C	1	2.56	7	2	0	-
FBXW7	4:153249456	C>A	p.R441L	1	2.055	1	1	2	large_intestine, breast
PIK3R1	5:67589618	C>T	p.R98*	1	STOP	2	1	2	large_intestine, endometrium
PIK3R1	5:67589623	ATATGATAGATT>-	p.Y463_L466del	1	InFrameDel	0	2	1	endometrium
PIK3R1	5:67589625	ATG>-	D464Del	1	InFrameDel	0	0	0	-
PIK3R1	5:67590478	C>T	p.R514C	1	2.535	1	1	1	endometrium
PIK3R1	5:67591080	A>-	E558fs	1	FrameShiftDel	0	0	0	-
PIK3R1	5:67591116	T>-	L570fs	1	FrameShiftDel	0	0	0	-
PIK3R1	5:67591132	GAC>-	p.T576delT	1	InFrameDel	2	1	1	endometrium
PIK3R1	5:67591139	G>C	D578H	1	2.89	5	1	0	-
PIK3R1	5:67591140	A>C	D578A	1	2.89	5	0	0	-
PIK3R1	5:67591145	T>G	Y580D	1	2.685	3	2	0	-
PIK3R1	5:67591148	TTGATGT>-	p.L218fs	1	FrameShiftDel	1	1	1	endometrium
FGFR2	10:123279677	G>C	p.S252W	4	3.195	9	1	1	endometrium
PTEN	10:89624274	T>A	p.Y16*	1	STOP	3	1	1	endometrium
PTEN	10:89653796	ATT>-	p.I32del	1	InFrameDel	0	1	4	NS, endometrium, pancreas, central_nervous_system
PTEN	10:89653800	T>G	p.I33S	1	3.235	1	1	1	endometrium
PTEN	10:89685305	T>G	p.I67R	1	3.235	1	2	1	endometrium
PTEN	10:89690809	TGAA>-	p.H74fs	1	FrameShiftDel	1	1	0	-
PTEN	10:89692792	C>A	p.D92E	1	3.575	2	2	1	central_nervous_system
PTEN	10:89692800	C>T	p.P95L	1	2.665	0	1	5	endometrium, eye, central_nervous_system, large_intestine, endometrium
PTEN	10:89692848	G>A	p.W111*	1	STOP	0	0	7	breast, lung, central_nervous_system, endometrium, skin, prostate, large_intestine
PTEN	10:89692899	A>C	p.K128Q	1	3.475	1	0	2	endometrium, lung
PTEN	10:89692904	C>G	p.R130G	3	4.45	57	4	4	central_nervous_system, ovary, lung, endometrium
PTEN	10:89692904	C>T	p.R130*	2	STOP	57	4	8	central_nervous_system, large_intestine, cervix, ovary, soft_tissue, lung, prostate, endometrium
PTEN	10:89692905	G>A	p.R130Q	2	3.9	57	7	9	large_intestine, prostate, thyroid, endometrium, soft_tissue, breast, ovary, lung, central_nervous_system
PTEN	10:89692911	G>A	p.G132D	1	4.405	1	2	5	central_nervous_system, endometrium, ovary, endometrium, central_nervous_system
PTEN	10:89711875	G>A	p.G165E	1	3.62	3	1	6	central_nervous_system, endometrium, lung, pancreas, central_nervous_system, large_intestine
PTEN	10:89711899	C>T	p.R173C	1	3.8	2	3	6	central_nervous_system, cervix, large_intestine, haematopoietic_and_lymphoid_tissue, skin, endometrium
PTEN	10:89711908	TAT>-	p.Y176del	1	InFrameDel	0	1	2	endometrium, central_nervous_system
PTEN	10:89712014	G>A	p.C211Y	1	2.365	0	0	1	central_nervous_system
PTEN	10:89720799	TACT>-	p.L318fs*2	1	FrameShiftDel	0	5	8	lung, endometrium, soft_tissue, prostate, breast, endometrium, central_nervous_system, central_nervous_system
PTEN	10:89720812	->A	p.T321fs*3	1	FrameShiftIns	0	0	4	endometrium, large_intestine, stomach, endometrium
PTEN	10:89720858	T>-	p.F337fs*7	1	FrameShiftDel	0	0	1	endometrium
PTEN	10:89720874	AGGT>-	K342fsl	1	FrameShiftDel	0	0	0	-
KRAS	12:25380275	T>A	p.Q61L	1	3.18	3	5	25	breast, liver, haematopoietic_and_lymphoid_tissue, biliary_tract, soft_tissue, stomach, cervix, pancreas, lung, large_intestine, endometrium, breast, skin, lung, haematopoietic_and_lymphoid_tissue, urinary_tract, biliary_tract, kidney, soft_tissue, stomach, thyroid, large_intestine, large_intestine, salivary_gland, pancreas
KRAS	12:25398281	C>T	p.G13S	1	3.375	9	4	37	bone, small_intestine, soft_tissue, stomach, thyroid, gastrointestinal_tract_(site_indeterminate), oesophagus, ovary, upper_aerodigestive_tract, urinary_tract, biliary_tract, peritoneum, lung, prostate, haematopoietic_and_lymphoid_tissue, genital_tract, pleura, skin, pancreas, breast, liver, large_intestine, endometrium, cervix, soft_tissue, stomach, thymus, upper_aerodigestive_tract, biliary_tra…
KRAS	12:25398284	C>A	p.G12C	8	3.135	36	12	54	stomach, thyroid, gastrointestinal_tract_(site_indeterminate), testis, oesophagus, ovary, upper_aerodigestive_tract, urinary_tract, autonomic_ganglia, breast, liver, skin, pancreas, large_intestine, biliary_tract, eye, thymus, peritoneum, lung, prostate, haematopoietic_and_lymphoid_tissue, NS, pleura, endometrium, cervix, small_intestine, kidney, soft_tissue, central_nervous_system, central_nervo…
KRAS	12:25398284	C>T	p.G12S	10	3.245	36	12	47	stomach, thyroid, gastrointestinal_tract_(site_indeterminate), testis, oesophagus, ovary, upper_aerodigestive_tract, urinary_tract, breast, liver, large_intestine, skin, salivary_gland, pancreas, biliary_tract, eye, kidney, peritoneum, lung, prostate, haematopoietic_and_lymphoid_tissue, endometrium, cervix, small_intestine, soft_tissue, central_nervous_system, liver, large_intestine, endometrium,…
KRAS	12:25398285	C>A	p.G12C	3	3.135	36	5	54	stomach, thyroid, gastrointestinal_tract_(site_indeterminate), testis, oesophagus, ovary, upper_aerodigestive_tract, urinary_tract, autonomic_ganglia, breast, liver, skin, pancreas, large_intestine, biliary_tract, eye, thymus, peritoneum, lung, prostate, haematopoietic_and_lymphoid_tissue, NS, pleura, endometrium, cervix, small_intestine, kidney, soft_tissue, central_nervous_system, central_nervo…
RB1	13:48953730	C>T	p.R445*	1	STOP	0	2	2	eye, large_intestine
TP53	17:7577120	C>T	p.R273H	1	2.455	9	10	24	soft_tissue, biliary_tract, thymus, stomach, urinary_tract, upper_aerodigestive_tract, penis, NS, genital_tract, ovary, oesophagus, haematopoietic_and_lymphoid_tissue, fallopian_tube, lung, liver, breast, skin, pancreas, vulva, endometrium, cervix, large_intestine, central_nervous_system, bone
TP53	17:7577559	G>A	p.S241F	1	3.345	3	6	16	ovary, biliary_tract, stomach, upper_aerodigestive_tract, urinary_tract, oesophagus, ovary, haematopoietic_and_lymphoid_tissue, lung, breast, liver, skin, pancreas, endometrium, large_intestine, central_nervous_system
TP53	17:7578435	C>-	Q165fs	1	FrameShiftDel	0	0	0	-
TP53	17:7578436	T>-	p.Q165fs*4	1	FrameShiftDel	0	0	0	-

## Sheet: potential drivers
Gene	Coordinate	Mutation	Substitution	Lavage Samples	Mutation Assessor Score	observed in TCGA endometrial	TCGA cancer count	COSMIC cancer count	Cancers in COSMIC
ARID1A	1:27106360	C>A	L1991M	1	2.65	0	0	0	-
ATM	11:108173713	G>A	G1818D	1	2.24	0	0	0	-
ATM	11:108205786	A>C	I2701L	1	2.36	0	0	0	-
ATM	11:108225584	C>A	L2945M	1	3.825	0	0	0	-
ATM	11:108236102	T>C	L3013P	1	2.395	0	0	0	-
FBXW7	4:153245456	C>T	G579R	1	3.44	0	0	0	-
KRAS	12:25378571	C>T	E143K	1	4.125	0	0	0	-
PIK3CA	3:178916924	C>T	p.P104L	1	1.78	0	1	2	breast, NS
PIK3CA	3:178927987	T>G	L422W	1	2.8	0	0	0	-
PIK3CA	3:178928074	G>T	p.G451V	1	1.79	0	1	2	large_intestine, urinary_tract
PIK3CA	3:178936074	C>G	p.P539R	1	2.49	0	1	8	lung, endometrium, pancreas, cervix, thyroid, breast, large_intestine, central_nervous_system
PIK3CA	3:178938844	G>A	G696R	1	3.18	0	0	0	-
PTEN	10:89653807	G>A	p.G36R	1	2.555	0	0	3	central_nervous_system, central_nervous_system, soft_tissue
PTEN	10:89692886	T>A	p.C124S	1	3.925	0	1	2	thyroid, endometrium
PTEN	10:89711898	G>T	R172S	1	2.325	1	0	0	-
PTEN	10:89711914	T>A	Y178N	1	3.305	1	0	0	-
PTEN	10:89717675	C>T	p.R234W	1	2.085	0	0	2	vulva, large_intestine
PTEN	10:89720795	C>A	L316I	1	2.02	0	0	0	-
TP53	17:7577517	A>C	p.I255S	1	2.25	0	2	6	bone, urinary_tract, ovary, lung, endometrium, upper_aerodigestive_tract
TP53	17:7577557	A>G	p.C242R	1	3.345	0	1	9	central_nervous_system, ovary, haematopoietic_and_lymphoid_tissue, prostate, breast, liver, pancreas, large_intestine, upper_aerodigestive_tract
TP53	17:7577580	T>C	p.Y234C	1	2.93	0	6	15	central_nervous_system, cervix, biliary_tract, urinary_tract, upper_aerodigestive_tract, oesophagus, adrenal_gland, haematopoietic_and_lymphoid_tissue, prostate, ovary, lung, liver, breast, large_intestine, kidney
TP53	17:7578203	C>T	p.V216M	1	3.28	0	6	13	stomach, upper_aerodigestive_tract, oesophagus, ovary, haematopoietic_and_lymphoid_tissue, lung, breast, liver, pancreas, large_intestine, soft_tissue, bone, central_nervous_system
TP53	17:7578403	C>A	p.C176F	1	3.36	0	8	17	upper_aerodigestive_tract, urinary_tract, adrenal_gland, genital_tract, oesophagus, ovary, prostate, haematopoietic_and_lymphoid_tissue, lung, breast, liver, skin, pancreas, stomach, bone, large_intestine, central_nervous_system

## Sheet: passengers
Gene	Coordinate	Mutation	Substitution	Lavage Samples	MutationAssessor Score	observed in TCGA endometrial	TCGA cancer count	COSMIC cancer count	Cancers in COSMIC
CTNNB1	3:41266088	TCTTACCTGGAC>-	InFrameDel	1	InFrameDel		0	1	large_intestine
PIK3CA	3:178916894	T>C	L94P	15	0.745	0	0	0	-
PIK3CA	3:178916923	C>T	p.P104L	1	1.43	0	0	2	breast, NS
PIK3CA	3:178916924	C>G	p.P104R	1	0.425	0	1	1	large_intestine
PIK3CA	3:178921533	C>A	L339I	1	1.21	0	0	0	-
PIK3CA	3:178952012	C>A	silent	1	silent		0	0	-
FBXW7	4:153245420	C>T	D591N	1	0.35	0	0	0	-
PIK3R1	5:67589573	G>A	G446R	4	2.61	1 del	0	0	-
PIK3R1	5:67590993	A>G	D529G	1	1.735	0	0	0	-
APC	5:112175664	C>A	P1458H	1	0.69	0	0	0	-
APC	5:112176013	A>T	silent	1	silent		0	0	-
FGFR2	10:123258034	A>T	p.N549K	2	-0.145		5	2	breast, endometrium
PTEN	10:89624220	C>T	5'UTR	1	5'UTR		0	0	-
PTEN	10:89692772	G>T	p.A86S	1	0.715	1	0	1	large_intestine
PTEN	10:89692819	C>T	silent	1	silent		0	1	endometrium
PTEN	10:89717680	A>G	silent	1	silent		0	1	large_intestine
PTEN	10:89717695	C>T	silent	1	silent		2	0	-
PTEN	10:89720791	A>G	silent	1	silent		0	0	-
PTEN	10:89725087	C>T	p.P357L	2	0.345	0	0	1	endometrium
ATM	11:108138045	C>T	P872S	1	-1.87	0	0	0	-
ATM	11:108170469	G>A	silent	1	silent		0	0	-
ATM	11:108180917	T>C	silent	1	silent		0	0	-
RB1	13:48941662	T>G	I324M	1	0.14	0	0	0	-
TP53	17:7573983	C>T	silent	1	silent		1	2	large_intestine, large_intestine
TP53	17:7576541	G>A	no Uniprot protein	1	no Uniprot protein		0	0	-
TP53	17:7576853	C>T	silent	1	silent		2	11	large_intestine, upper_aerodigestive_tract, stomach, soft_tissue, ovary, NS, skin, pancreas, breast, lung, urinary_tract
TP53	17:7578239	C>T	p.E204K	1	1.34	0	5	3	large_intestine, upper_aerodigestive_tract, urinary_tract
TP53	17:7578245	G>A	p.R202C	1	1.385	0	0	3	upper_aerodigestive_tract, urinary_tract, endometrium
