# Supplementary material for: Genomic Analysis of Uterine Lavage Fluid Detects Early Endometrial Cancers and Reveals a Prevalent Landscape of Driver Mutations in Women without Histopathologic Evidence of Cancer: A Prospective Cross-Sectional Study
Source: PLoS Med. 2016 Dec 27;13(12):e1002206. doi: 10.1371/journal.pmed.1002206 (PMC5189938; doi:10.1371/journal.pmed.1002206)
Supplement: S4 Table — "^," patients diagnosed with cancer by histopathology. "-," did not pass QC metrics. (XLSX) [file pmed.1002206.s016.xlsx]

## Sheet: Sheet1
						UL CELL PELLET DNA			UL cfDNA
Patient	Gene	Chromosomal Position	Ref / Alt allele	Protein Mutation	Mutation Class	Allele Count	Coverage	NGS AF	Allele Count	Coverage	NGS AF
PT398^	PIK3CA	3:178936092	A/C	E545A	Driver	968	2831	0.342	0	0	0
PT398^	FBXW7	4:153247289	G/A	R505C	Driver	1818	5704	0.319	0	0	0
PT398^	PTEN	10:89692848	G/A	W111*	Driver	446	7888	0.057	919	6383	0.144
PT398^	PTEN	10:89711907	GTAT/G	Y176del	Driver	2057	12610	0.163	0	0	0
PT398^	PTEN	10:89692911	G/A	G132D	Driver	2396	7944	0.302	1973	6265	0.315
PT398^	RET	10:43613854	TG/T	Leu773fs	Passenger	0	0	0	50	4728	0.011
PT398^	RET	10:43613859	G/GGA	Glu775_Phe776fs	Passenger	0	0	0	50	4727	0.011
PT398^	RET	10:43613864	C/G	Phe776Leu	Passenger	0	0	0	50	4727	0.011
PT398^	RET	10:43613867	CGT/C	Val778fs	Passenger	0	0	0	50	4727	0.011
PT398^	RET	10:43613870	C/T	Val778Val	Passenger	0	0	0	49	4727	0.01
PT398^	RET	10:43613874	A/AC	Lys780_Gln781fs	Passenger	0	0	0	50	4727	0.011
PT433^	RET	10:43613854	TG/T	Leu773fs	Passenger	100	9548	0.011	-	-	-
PT433^	RET	10:43613859	G/GGA	Glu775_Phe776fs	Passenger	99	9548	0.01	-	-	-
PT433^	RET	10:43613864	C/G	Phe776Leu	Passenger	98	9548	0.01	-	-	-
PT433^	RET	10:43613867	CGT/C	Val778fs	Passenger	99	9548	0.01	-	-	-
PT433^	RET	10:43613874	A/AC	Lys780_Gln781fs	Passenger	100	9550	0.011	-	-	-
PT433^	CDH1	16:68835664	CA/C	Lys86fs	Passenger	81	7424	0.011	-	-	-
PT442	CTNNB1	3:41266113	C/T	S37F	Driver	261	3955	0.066	225	3250	0.069
PT442	CTNNB1	3:41266097	G/T	D32Y	Potential driver	0	0	0	54	3250	0.017
PT442	CTNNB1	3:41266098	A/C	D32A	Potential driver	0	0	0	265	3250	0.081
PT442	CTNNB1	3:41266087	GTCTTACCTGGAC/G	Y30_S33delYLDS	Passenger	0	0	0	138	3250	0.043
PT451^	PIK3CA	3:178952072	A/G	M1043V	Driver	10	773	0.013	64	2553	0.025
PT451^	FGFR2	10:123279677	G/C	S252W	Driver	12	1071	0.011	60	3576	0.017
PT451^	PTEN	10:89692904	C/T	R130*	Driver	0	0	0	0	0	0
	"^", Patients diagnosed with cancer by histopathology
	"-", Did not pass QC metrics.
