# Supplementary material for: Genomic Analysis of Uterine Lavage Fluid Detects Early Endometrial Cancers and Reveals a Prevalent Landscape of Driver Mutations in Women without Histopathologic Evidence of Cancer: A Prospective Cross-Sectional Study
Source: PLoS Med. 2016 Dec 27;13(12):e1002206. doi: 10.1371/journal.pmed.1002206 (PMC5189938; doi:10.1371/journal.pmed.1002206)
Supplement: S7 Table — (XLSX) [file pmed.1002206.s019.xlsx]

## Sheet: Sheet1 (2)
						UL CELL PELLET DNA			UL cfDNA			Tumor
Patient #	Chromosomal Position	Ref / Alt allele	Gene	Mutation	Mutation Class	Allele Count	Coverage	NSG AF	Allele Count	Coverage	NSG AF	Allele Count	Coverage	NSG AF
PT451	3:178952072	A/G	PIK3CA	M1043V	Driver	10	773	0.01	64	2553	0.03	491	5827	0.08
PT451	10:89692904	C/T	PTEN	R130*	Driver	0	0	0	0	0	0	90	6985	0.01
PT451	10:123279677	G/C	FGFR2	S252W	Driver	12	1071	0.01	60	3576	0.02	510	5696	0.09
PT468	1:27101054	C/T	ARID1A	R1446*	Driver	232	5677	0.04	1567	6370	0.25	1449	4164	0.35
PT468	1:27105553	C/T	ARID1A	R1722*	Driver	1547	7845	0.2	1549	8609	0.18	0	0	0
PT468	1:27106360	C/A	ARID1A	L1991M	Potential driver	106	5677	0.02	204	6375	0.03	0	0	0
PT468	3:178916854	G/A	PIK3CA	E81K	Driver	336	5902	0.06	1038	5489	0.19	2273	7058	0.32
PT468	3:178916876	G/A	PIK3CA	R88Q	Driver	2391	11678	0.2	2112	10085	0.21	0	0	0
PT468	3:178916923	C/T	PIK3CA	P104L	passenger	0	0	0	232	5997	0.04	0	0	0
PT468	3:178921533	C/A	PIK3CA	L339I	passenger	0	0	0	0	0	0	785	5498	0.14
PT468	3:178928074	G/T	PIK3CA	G451V	Potential driver	65	5752	0.01	191	5257	0.04	0	0	0
PT468	5:112175664	C/A	APC	P1458H	passenger	149	6696	0.02	193	8470	0.02	0	0	0
PT468	5:67590478	C/T	PIK3R1	R514C	Driver	0	0	0	62	4031	0.02	0	0	0
PT468	10:89653800	T/G	PTEN	I33S	Driver	2620	11506	0.23	3714	12837	0.29	5878	16876	0.35
PT468	10:89692905	G/A	PTEN	R130Q	Driver	1565	7163	0.22	2474	6372	0.39	2452	7674	0.32
PT468	10:89712014	G/A	PTEN	C211Y	Driver	0	0	0	56	3944	0.01	0	0	0
PT468	10:89720795	C/A	PTEN	L316I	Potential driver	825	23100	0.04	0	0	0	0	0	0
PT468	11:108225584	C/A	ATM	L2945M	Potential driver	291	5529	0.05	479	6121	0.08	0	0	0
PT468	11:108236102	T/C	ATM	L3013P	Potential driver	119	6319	0.02	0	0	0	0	0	0
PT468	13:48941662	T/G	RB1	I324M	passenger	2352	12381	0.19	1982	10989	0.18	0	0	0
PT468	13:48953730	C/T	RB1	R445*	Driver	304	6815	0.04	2209	11498	0.19	5872	18100	0.32
PT468	17:7578203	C/T	TP53	V216M	Potential driver	54	3010	0.02	259	3541	0.07	0	0	0
PT468	17:7578245	G/A	TP53	R202C	passenger	0	0	0	89	4391	0.02	0	0	0
PT484	5:67589624	TATG/T	PIK3R1	D464Del	Driver	0	0	0	0	0	0	78	1034	0.08
PT484	10:89685305	T/G	PTEN	I67R	Driver	56	1606	0.03	34	2784	0.01	627	5268	0.12
PT488	1:27101048	G/T	ARID1A	E1444*	Driver	0	0	0	0	0	0	86	1928	0.04
PT488	17:7578434	AC/A	TP53	Q165fs	Driver	0	0	0	0	0	0	86	8083	0.01
PT488	17:7578435	CT/C	TP53	Q165fs*	Driver	635	9677	0.07	4072	10677	0.38	3234	8064	0.4
PT488	17:7578403	C/A	TP53	C176F	Potential driver	1214	13549	0.09	2210	14322	0.15	2423	11131	0.22
