# Supplementary material for: Genomic Analysis of Uterine Lavage Fluid Detects Early Endometrial Cancers and Reveals a Prevalent Landscape of Driver Mutations in Women without Histopathologic Evidence of Cancer: A Prospective Cross-Sectional Study
Source: PLoS Med. 2016 Dec 27;13(12):e1002206. doi: 10.1371/journal.pmed.1002206 (PMC5189938; doi:10.1371/journal.pmed.1002206)
Supplement: S8 Table — (XLSX) [file pmed.1002206.s020.xlsx]

## Sheet: Sheet1
						Cell pellet DNA				cfDNA				Tumor
Patient	Gene	Chromosomal Position	Ref / Alt allele	Mutation	Mutation Class	Allele Count	Coverage	NGS AF	ddPCR or Sanger seq AF	Allele Count	Coverage	NGS AF	ddPCR or Sanger seq AF	Allele Count	Coverage	NGS AF	ddPCR or Sanger seq AF
PT468	ARID1A	1:27105553	C/T	R1722*	Driver	1547	7845	0.2	0.2	1549	8609	0.18	0.2	0	0	0	0.00025
PT468	ARID1A	1:27106360	C/A	L1991M	Potential driver	106	5677	0.02	0.0283	204	6375	0.03	0.02734	0	0	0	0
PT468	PIK3CA	3:178928074	G/T	G451V	Potential driver	65	5752	0.01	0.0104	191	5257	0.04	0.0377	0	0	0	0
PT468	PIK3CA	3:178916876	G/A	R88Q	Driver	2391	11678	0.2	0.21	2112	10085	0.21	0.2151	0	0	0	0.00153
PT468	APC	5:112175664	C/A	P1458H	passenger	149	6696	0.02	0.0195	193	8470	0.02	0.0141	0	0	0	0.0048
PT468	ATM	11:108225584	C/A	L2945M	Potential driver	291	5529	0.05	0.05	479	6121	0.08	0.07378	0	0	0	0.00017
PT468	RB1	13:48941662	T/G	I324M	passenger	2352	12381	0.19	0.1874	1982	10989	0.18	0.1698	0	0	0	0.00119
PT468	TP53	17:7578203	C/T	V216M	Potential driver	54	3010	0.02	0.0228	259	3541	0.07	0.06878	0	0	0	0
